# Supplementary material for: “It’s That They Treated Me Like an Object”: A Qualitative Study on the Participation of People Diagnosed with Psychotic Disorders in Their Health Care
Source: Int J Environ Res Public Health. 2023 Mar 5;20(5):4614. doi: 10.3390/ijerph20054614 (PMC10002244; doi:10.3390/ijerph20054614)
Supplement: Supplementary file 1 [file ijerph-20-04614-s001.zip]

Archive with 1 entries (1 files):
- ijerph-2166630-supplementary.pdf
